# Supplementary material for: Association Study among Comethylation Modules, Genetic Polymorphisms and Clinical Features in Mexican Teenagers with Eating Disorders: Preliminary Results
Source: Nutrients. 2021 Sep 15;13(9):3210. doi: 10.3390/nu13093210 (PMC8470254; doi:10.3390/nu13093210)
Supplement: Supplementary file 1 [file nutrients-13-03210-s001.zip]

Archive with 1 entries (1 files):
- nutrients-1313065-Supplementary.xlsx
