# Supplementary material for: Association Study among Comethylation Modules, Genetic Polymorphisms and Clinical Features in Mexican Teenagers with Eating Disorders: Preliminary Results
Source: Nutrients. 2021 Sep 15;13(9):3210. doi: 10.3390/nu13093210 (PMC8470254; doi:10.3390/nu13093210)
Supplement: Supplementary file 1 [file nutrients-13-03210-s001.zip › nutrients-1313065-Supplementary.xlsx]

## Sheet: Table S1
CpG sites per chromosome
Chr	Brown	Green	Turquoise	Yellow	Magenta	Purple	Red	Black	Blue	Pink	Grey	Total
1	15	12	498	19	15	18	17	12	313	19	196	1135
2	10	11	508	22	4	5	13	17	279	12	206	1089
3	17	11	364	14	10	14	9	8	206	7	148	811
4	7	12	208	7	6	4	7	9	119	10	102	495
5	11	17	332	13	12	3	10	9	152	2	124	690
6	27	10	323	6	5	2	7	14	231	10	177	818
7	7	6	254	3	9	11	9	2	112	6	113	539
8	5	4	276	8	7	3	4	8	142	13	121	599
9	6	5	173	3	3	5	7	11	69	3	92	386
10	14	4	227	5	14	3	4	3	129	5	113	531
11	18	8	255	14	8	8	14	11	134	5	122	608
12	14	7	298	10	7	3	6	7	142	8	101	615
13	5	8	136	6	3	1	4	4	88	6	55	329
14	10	9	181	5	5	5	3	3	157	7	66	465
15	5	5	149	6	7	9	4	8	105	5	74	392
16	6	2	157	1	4	4	6	5	94	5	84	384
17	4	2	248	10	9	6	6	1	138	8	81	530
18	2	2	91	6	0	1	0	4	74	6	45	249
19	2	4	101	2	5	2	7	4	73	1	62	282
20	2	7	142	2	0	2	7	4	68	2	58	314
21	2	4	74	3	1	2	2	2	45	3	46	205
22	4	1	78	2	1	0	4	2	58	2	32	206
Total	193	151	5073	167	135	111	150	148	2928	145	2218
Normalized value of logaritm of CpG sites per chromosomic size in kilobases
Chr	Brown	Green	Turquoise	Yellow	Magenta	Purple	Red	Black	Blue	Pink	Grey
1	0.116943	0.0395171	0.683848	0.801083	0.568571	1.23195	0.634576	0.124311	0.855171	1.01749	0.133208
2	-0.65555	-0.0828525	0.887124	1.10663	-1.82593	-0.668505	0.0622917	0.836221	0.529066	0.182246	0.494982
3	0.83788	0.328757	0.31571	0.664479	0.239321	1.19585	-0.336636	-0.212733	0.143379	-0.473349	-0.116569
4	-0.890907	0.593522	-1.90343	-0.478501	-0.628841	-0.640609	-0.835262	0.0891376	-1.74843	0.296753	-1.66338
5	0.128516	1.40671	0.2998	0.689384	0.740034	-1.006	0.12383	0.177597	-0.661202	-2.72494	-0.531182
6	2.08863	0.439757	0.443061	-0.560111	-0.767037	-1.52842	-0.579358	1.12982	1.12731	0.504865	1.41867
7	-0.528923	-0.468883	-0.288928	-1.65424	0.448981	1.16176	0.183301	-2.4242	-1.31403	-0.348579	-0.355845
8	-1.0258	-1.11131	0.467057	0.230242	0.156815	-0.666688	-1.52272	0.37835	-0.0803125	1.32706	0.401127
9	-0.555898	-0.554042	-1.33029	-1.40697	-1.32288	0.179966	-0.0790939	1.07156	-2.59514	-1.4163	-0.658266
10	1.24525	-0.94383	-0.0217295	-0.45155	1.5898	-0.543335	-1.32929	-1.32526	-0.135005	-0.363206	0.46171
11	1.73937	0.463364	0.435443	1.33783	0.536641	0.929328	1.62651	1.11741	-0.0289457	-0.381759	0.775331
12	1.25321	0.216239	1.16079	0.771237	0.314539	-0.537431	-0.355981	0.286899	0.237679	0.55312	-0.0452864
13	-0.538573	0.806314	-1.54381	0.143697	-0.969865	-1.97109	-0.956012	-0.48304	-0.976106	0.292894	-2.17242
14	1.01358	1.18497	-0.0359068	-0.0601	0.0976531	0.569567	-1.48274	-0.902624	1.43012	0.718865	-1.01002
15	-0.30456	0.0744086	-0.662313	0.344518	0.80961	1.53409	-0.683828	1.0466	0.109771	0.16171	-0.248687
16	0.316092	-1.56221	0.0813483	-2.5859	-0.00137196	0.488414	0.568615	0.386144	0.14942	0.396244	0.911733
17	-0.345928	-1.3942	2.3895	1.59658	1.65001	1.22696	0.762659	-2.50756	1.88612	1.46285	1.1234
18	-1.69064	-1.32147	-1.75408	0.76244	NA	-1.43628	NA	0.184993	-0.306754	0.974894	-1.46114
19	-1.04557	0.755112	0.0444171	-0.611223	1.21171	0.0932069	1.96347	0.782673	0.819631	-1.87947	1.51439
20	-1.23907	1.7123	1.09846	-0.777279	NA	-0.050322	1.73841	0.60339	0.201862	-0.722234	0.759559
21	-0.581292	1.22267	-0.315165	0.498487	-1.34586	0.437581	-0.475145	-0.0999864	-0.137848	0.683956	1.18048
22	0.663249	-1.80484	-0.450913	-0.360741	-1.50189	NA	0.972398	-0.259711	0.494239	-0.263113	-0.911801

## Sheet: Table S2
Beta values of comethylation modules
		Minimum	1st quartile	Median	3rd quartile	Maximum	Interquatile range	Mean	Standard deviation
	Turquoise	0.052459	0.295277	0.352901	0.419874	0.948797	0.124596	0.362904	0.097449
	Blue	0.130518	0.56562	0.649226	0.724909	0.990841	0.159289	0.639668	0.120388
	Brown	0.0129323	0.834502	0.915107	0.946005	0.99909	0.111504	0.86278	0.145603
	Yellow	4.82765e-05	0.860863	0.918087	0.947564	0.995311	0.086701	0.877186	0.132066
	Green	0.0170591	0.845883	0.911853	0.945168	0.991223	0.0992848	0.867895	0.144943
	Red	0.0226512	0.839986	0.91511	0.948933	0.995566	0.108947	0.855639	0.178136
	Black	0.0106675	0.841693	0.915503	0.948413	0.996241	0.10672	0.871489	0.13174
	Pink	0.0502523	0.831889	0.911073	0.944605	0.998024	0.112716	0.865459	0.130294
	Magenta	0.0267415	0.832783	0.911115	0.944823	0.995868	0.11204	0.872563	0.111202
	Purple	0.0190197	0.513788	0.650725	0.834651	0.986553	0.320863	0.632616	0.236711

## Sheet: Table S3
Brown - Methylation
Pathway	KEGG ID	Genes in pathway	Overlapping genes	Enrichment ratio	p	FDR
Drug metabolism	hsa00982	72	10	2.6296	0.014996	0.70594
Th17 cell differentation	hsa04659	107	4	5.1706	0.0072686	0.70594
Pathways in cancer	hsa05200	526	10	2.6296	0.0039326	0.70594
Green - Methylation
Pathway	KEGG ID	Genes in pathway	Overlapping genes	Enrichment ratio	p	FDR
cGMP-PKG signaling pathway	hsa04022	163	5	6.7385	0.00077612	0.10409
Turquiose - Methylation
Pathway	KEGG ID	Genes in pathway	Overlapping genes	Enrichment ratio	p	FDR
Longevity regulating pathway	hsa04211	89	24	2.2255	0.00010074	0.0046918
GnRH signaling pathway	hsa04912	93	25	2.2186	7.6826e-05	0.0041742
Glioma	hsa05214	71	19	2.2086	0.00057773	0.012556
Cholinergic synapse	hsa04725	112	27	1.9896	0.00029477	0.0090896
Human cytomegalovirus infection	hsa05163	225	44	1.6139	0.00077064	0.012561
Endocytosis	hsa04144	244	47	1.5897	0.00072998	0.012561
Yellow - Methylation
Pathway	KEGG ID	Genes in pathway	Overlapping genes	Enrichment ratio	p	FDR
VEGF signaling pathway	hsa04370	59	4	14.066	0.00017132	0.055851
alpha-Linolenic acid metabolism	hsa00592	25	2	16.598	0.0063205	0.68683
Hepatitis C	hsa05160	131	3	4.7513	0.024705	0.77197
Magenta - Methylation
Pathway	KEGG ID	Genes in pathway	Overlapping genes	Enrichment ratio	p	FDR
Primary immunodeficiency	hsa05340	37	2	13.024	0.010145	0.71743
Regulation of lipolysis in adipocytes	hsa04923	54	2	8.9235	0.020867	0.80111
Glycerolipid metabolism	hsa00561	61	2	7.8995	0.026211	0.80111
Insulin signaling pathway	hsa04910	137	4	7.0346	0.0023207	0.71743
Vascular smooth muscle contraction	hsa04270	121	3	5.9736	0.013398	0.71743
Purple - Methylation
Pathway	KEGG ID	Genes in pathway	Overlapping genes	Enrichment ratio	p	FDR
D-Glutamine and D-glutamate metabolism	hsa00471	5	1	114.91	0.0086747	1
Inflammatory mediator regulation of TRP channels	hsa04750	99	2	11.607	0.012335	1
Vascular smooth muscle contraction	hsa04270	121	2	9.4965	0.018067	1
Red - Methylation
Pathway	KEGG ID	Genes in pathway	Overlapping genes	Enrichment ratio	p	FDR
Other glycan degradation	hsa00511	18	2	19.3	0.0046723	0.5261
Taurine and hypotaurine metabolism	hsa00430	11	1	15.791	0.061577	1
Steroid hormone biosynthesis	hsa00140	60	3	8.6849	0.0048414	0.5261
Insulin resistance	hsa04931	107	4	6.4934	0.0031981	0.5261
PPAR signaling pathway	hsa03320	74	2	4.6945	0.067393	1
RNA degradation	hsa03018	79	2	4.3974	0.075517	1
Cell adhesion molecules (CAMs)	hsa04514	144	3	3.6187	0.049462	1
Black - Methylation
Pathway	KEGG ID	Genes in pathway	Overlapping genes	Enrichment ratio	p	FDR
Morphine addiction	hsa05032	91	3	6.6549	0.01008	1
Synaptic vesicle cycle	hsa04721	63	2	6.4084	0.038599	1
Apoptosis	hsa04210	136	3	4.4529	0.029236	1
mTOR signaling pathway	hsa04150	151	3	4.0106	0.038137	1
Blue - Methylation
Pathway	KEGG ID	Genes in pathway	Overlapping genes	Enrichment ratio	p	FDR
Th1 and Th2 cell differentiation	hsa04658	92	24	3.7981	7.0307e-09	6.8672e-07
Allograft rejection	hsa05330	38	8	3.0651	0.0036544	0.018485
Endometrial cancer	hsa05213	58	11	2.7613	0.0017049	0.011116
TNF signaling pathway	hsa04668	110	20	2.6472	4.8994e-05	0.0006655
AGE-RAGE signaling pathway in diabetic complications	hsa04933	99	17	2.5001	0.00036322	0.0033451
Phosphatidylinositol signaling system	hsa04070	99	16	2.353	0.0010637	0.007378
Glioma	hsa05214	71	11	2.2557	0.0085577	0.036489
Longevity regulating pathway	hsa04211	89	13	2.1267	0.0073733	0.032482
Human cytomegalovirus infection	hsa05163	225	32	2.0707	5.8812e-05	0.00076691
Focal adhesion	hsa04510	199	27	1.9754	0.00047759	0.0038924
Pink - Methylation
Pathway	KEGG ID	Genes in pathway	Overlapping genes	Enrichment ratio	p	FDR
Starch and sucrose metabolism	hsa00500	36	2	11.215	0.013533	1
Epstein-Barr virus infection	hsa05169	201	5	5.0215	0.0029044	0.94684
ECM-receptor interaction	hsa04512	82	2	4.9235	0.061925	1
Peroxisome	hsa04146	83	2	4.8642	0.063261	1
Cell adhesion molecules (CAMs)	hsa04514	144	3	4.2055	0.033827	1
Protein processing in endoplasmic reticulum	hsa04141	165	3	3.6703	0.047562	1

## Sheet: Table S4
SNPs correlated with Brown Module
Chr	Base-pair position	SNP	Overlapped gene	Annotation	MA	MAF	MAF gnomAD	R2	p
1	2329783	rs2645065	MORN1	Intron	A	0.0566	0.0943	-0.69	2.17e-08
1	39562508	rs4660293	PABPC4	Intron	G	0.0755	0.1215	-0.69	3.23e-08
1	64681319	rs3828064	CACHD1	Synonymous	T	0.0566	0.0688	-0.76	2.17e-10
1	247982342	rs6695603	OR2L13	Intron	T	0.0566	0.1055	-0.69	2.98e-08
1	248063899	rs7527770	OR2L13	Intron	C	0.0566	0.1156	-0.69	2.98e-08
1	248086593	rs11204589	OR2L13	Intron	G	0.0566	0.1106	-0.69	2.98e-08
2	33797953	rs4313958	LINC01317	Intron	C	0.066	0.0993	-0.7	1.89e-08
2	131340569	rs6430737	PLEKHB2	Intron	G	0.066	0.0993	-0.71	5.73e-09
3	42690744	rs339698	KLHL40	Intron	C	0.0566	0.053	-0.71	9.46e-09
3	131303198	rs73220537	NEK11	Intron	T	0.0566	0.0296	-0.71	1.05e-08
5	169127251	rs17070834	SLIT3	Intron	C	0.0566	0.1427	-0.74	9.38e-10
6	71759969	rs872209	—	Intergenic	C	0.0566	0.0721	-0.71	1.07e-08
6	72518705	rs9446692	—	Upstream gene	C	0.0566	0.0943	-0.71	8.24e-09
6	84557051	rs9294306	LINC01611	Upstream gene	A	0.066	0.2512	-0.68	4.17e-08
6	95586684	rs62417812	MANEA	Missense (p.Thr82Ile)	T	0.066	0.0392	-0.69	2.55e-08
8	29850352	rs13275481	—	Intron	A	0.0566	0.1028	-0.71	9.56e-09
8	54319153	rs6992754	—	Intergenic	G	0.0566	0.0967	-0.7	1.39e-08
8	56113670	rs35392772	MOS	Missense (p.Ala105Ser)	A	0.0566	0.0918	-0.71	9.19e-09
8	56166374	rs35883156	PLAG1	Missense (p.Pro458Thr)	T	0.0566	0.1013	-0.71	7.93e-09
8	56188232	rs13273123	PLAG1	Intron	G	0.0566	0.125	-0.71	7.93e-09
8	98345696	rs11784029	—	Regulatory region	G	0.066	0.1513	-0.69	2.5e-08
8	101038284	rs6994935	FLJ42969	Non coding transcript	T	0.0566	0.0508	-0.7	1.87e-08
8	111740738	rs7836329	LINC02237	Upstream gene	T	0.0566	0.0497	-0.71	9.62e-09
8	111874081	rs16882789	—	Intergenic	A	0.0566	0.0452	-0.71	9.62e-09
9	2408770	rs7038629	—	Intergenic	T	0.0566	0.0804	-0.7	1.45e-08
9	7897865	rs10758914	—	Intergenic	T	0.0566	0.0804	-0.71	8.49e-09
9	106131559	rs1120147	LINC01505	Non coding transcript	A	0.0566	0.0908	-0.7	1.41e-08
10	16431985	rs17319738	PTER	Upstream gene	T	0.0566	0.0887	-0.69	3.78e-08
10	33053400	rs11009199	ITGB1-DT	Intron	C	0.066	0.105	-0.71	6.35e-09
11	20491714	rs11025583	PRMT3	Intron	G	0.0566	0.1333	-0.7	1.55e-08
11	62102041	rs11603446	—	Intergenic	C	0.0566	0.1052	-0.69	3.42e-08
11	63475084	rs7944411	PLAAT5	Intron	G	0.0566	0.0601	-0.71	8.57e-09
12	96282552	rs35751611	CDK17	Synonymous	A	0.0566	0.0481	-0.7	1.87e-08
13	20476436	rs7989332	CRYL1	Intron	C	0.0566	0.1588	-0.69	2.64e-08
14	71382468	rs35866366	SIPA1L1	Intron	C	0.066	0.1588	-0.69	2.84e-08
14	78082095	rs11159324	NRXN3	Intron	C	0.0755	0.079	-0.69	3.72e-08
15	26790228	rs6576617	GABRB3	Intron	A	0.0566	0.1028	-0.73	1.32e-09
18	55081836	rs4598994	—	Intergenic	G	0.0566	0.0762	-0.7	1.18e-08
20	11294595	rs967972	—	Non coding transcript	G	0.0566	0.0849	-0.7	1.77e-08
SNPs correlated with Green Module
Chr	Base-pair position	SNP	Overlapped gene	Annotation	MA	MAF	MAF gnomAD	R2	p
2	2523869	rs6720427	—	Intergenic	C	0.0755	0.171	-0.72	5.1e-09
2	52252113	rs12472885	LOC730100	Non coding transcript	G	0.0566	0.0684	-0.7	1.58e-08
2	165822638	rs4667840	LOC105373730	Non coding transcript	A	0.0566	0.0875	-0.74	7.21e-10
2	205904865	rs1362663	RN7SKP178	Downstream gene	A	0.066	0.0566	-0.69	3.76e-08
2	205910806	rs4141999	—	Intergenic	G	0.0566	0.0271	-0.74	7.03e-10
2	212800341	rs7594160	LINC01878	Non coding transcript	C	0.066	0.0672	-0.71	1.09e-08
2	215276514	rs10498034	LINC02862	Non coding transcript	T	0.0566	0.1348	-0.7	1.93e-08
2	234002284	rs11682848	TRPM8	Intron	C	0.0566	0.1241	-0.71	7.99e-09
3	114476756	rs76307454	ZBTB20	Intron	A	0.0566	0.0318	-0.74	6.42e-10
3	145577576	rs11721325	—	Intergenic	T	0.0755	0.1014	-0.7	1.3e-08
4	13110095	rs9991988	—	Intergenic	T	0.0566	0.0462	-0.72	3.71e-09
4	52825873	rs10008073	LINC01618	Non coding transcript	T	0.0566	0.0627	-0.7	1.42e-08
4	52845904	rs9993034	LINC01618	Non coding transcript	T	0.0566	0.065	-0.7	1.42e-08
4	100965764	rs2645370	—	Intergenic	T	0.0566	0.1344	-0.7	1.61e-08
4	124738316	rs17772791	—	Intergenic	C	0.066	0.1568	-0.74	7.23e-10
5	34079425	rs62366982	C1QTNF3-AMACR	Intron	A	0.0566	0.0557	-0.72	4.96e-09
5	114343507	rs36936	KCNN2	Intron	C	0.0566	0.1203	-0.7	1.62e-08
5	130278416	rs3919478	—	Regulatory region	T	0.066	0.1152	-0.7	1.89e-08
6	98789603	rs12174549	—	Regulatory region	C	0.0566	0.1247	-0.69	2.6e-08
6	123738109	rs9482443	—	Intergenic	T	0.0566	0.1014	-0.7	1.7e-08
8	38914063	rs7386365	PLEKHA2	Intron	A	0.066	0.1568	-0.71	9.1e-09
10	122755779	rs953355	DMBT1L1	Upstream gene	A	0.0566	0.1002	-0.7	1.11e-08
10	123214610	rs6599665	—	Intergenic	A	0.066	0.0615	-0.71	5.86e-09
12	48526290	rs61941963	OR8S1	Missense (p.Arg220His)	A	0.0566	0.0891	-0.7	1.66e-08
14	46263135	rs858893	LINC00871	Non coding transcript	A	0.0566	0.065	-0.69	2.26e-08
14	88333263	rs10141646	—	Regulatory region	A	0.066	0.0865	-0.71	9.42e-09
16	26076734	rs4442817	HS3ST4	Intron	G	0.0566	0.0696	-0.69	3.18e-08
18	5952545	rs626823	L3MBTL4	Downstream gene	G	0.0566	0.0743	-0.73	2.16e-09
18	9648421	rs12959303	LINC02856	Non coding transcript	T	0.0566	0.0908	-0.69	2.35e-08
18	10377309	rs12965406	—	Non coding transcript	A	0.0566	0.1927	-0.7	1.27e-08
19	28833553	rs1075733	—	Intergenic	A	0.0566	0.1135	-0.7	2.07e-08
20	58219853	rs608502	ANKRD60	Intron	C	0.0566	0.079	-0.7	1.85e-08
SNPs correlated with Yellow Module
Chr	Base-pair position	SNP	Overlapped gene	Annotation	MA	MAF	MAF gnomAD	R2	p
1	118926565	rs10494217	TBX15	Missense (p.His50Asn)	T	0.0566	0.0857	-0.71	9.39e-09
2	31265391	rs605588	EHD3	Intron	A	0.066	0.0873	-0.69	2.53e-08
2	53866819	rs1049894	PSME4	Synonymous	A	0.0566	0.0331	-0.71	7.91e-09
2	85253299	rs7580690	TCF7L1	Intron	C	0.0566	0.1425	-0.74	6.47e-10
2	102350330	rs10185897	IL1RL1	Intron	A	0.0566	0.0745	-0.71	6.94e-09
2	224854976	rs16866236	DOCK10	Synonymous	A	0.0566	0.0544	-0.74	7.06e-10
3	42393627	rs247421	LYZL4	Downstream gene	T	0.0566	0.0898	-0.76	1.67e-10
3	61192802	rs17064607	FHIT	Intron	C	0.0566	0.0448	-0.71	1.01e-08
3	125173702	rs503875	SLC12A8	Intron	G	0.0566	0.0401	-0.7	1.48e-08
3	195113211	rs7652885	XXYLT1	Intron	T	0.066	0.1226	-0.71	5.62e-09
4	177672114	rs13149928	—	Non coding transcript	C	0.0566	0.1773	-0.71	1.02e-08
8	56600345	rs16920810	—	Intergenic	A	0.0566	0.1368	-0.7	1.18e-08
8	137069047	rs4295697	LINC02055	Non coding transcript	G	0.0755	0.0896	-0.7	1.8e-08
8	140362245	rs10110999	TRAPPC9	Intron	A	0.0566	0.1336	-0.68	4.19e-08
10	47108035	rs709616	—	Intergenic	A	0.0566	0.0837	-0.75	3.97e-10
10	98576923	rs4919244	HPSE2	Intron	C	0.0566	0.0675	-0.75	2.83e-10
11	44698420	rs4643068	LINC02704	Upstream gene	G	0.0566	0.0884	-0.69	3.18e-08
11	84563438	rs948141	DLG2	Intron	G	0.066	0.1946	-0.7	1.15e-08
11	84608916	rs1940085	DLG2	Intron	A	0.0566	0.205	-0.74	6.74e-10
12	3869495	rs11062885	PARP11	Intron	A	0.066	0.2109	-0.72	3.87e-09
12	59736407	rs2178671	SLC16A7	Intron	A	0.066	0.0637	-0.7	1.6e-08
12	105331857	rs11112469	C12orf75	Intron	T	0.0755	0.1415	-0.68	4.99e-08
12	107593348	rs17757562	BTBD11	Intron	C	0.0566	0.0684	-0.69	3.12e-08
14	94382864	rs709932	SERPINA1	Missense (p.Arg125His)	T	0.0566	0.1086	-0.7	1.13e-08
15	27126450	rs117379055	GABRG3	Intron	G	0.0566	0.0331	-0.75	5.01e-10
17	36660668	rs12453272	—	Intergenic	A	0.0566	0.052	-0.69	2.34e-08
21	24224251	rs2828922	—	Intergenic	G	0.0566	0.1038	-0.71	7.1e-09
SNPs correlated with Magenta Module
Chr	Base-pair position	SNP	Overlapped gene	Annotation	MA	MAF	MAF gnomAD	R2	p
1	29509484	rs9426279	—	Intergenic	T	0.0566	0.092	-0.72	4.3e-09
2	15341628	rs16862519	NBAS	Intron	T	0.0566	0.0296	-0.7	1.56e-08
2	21604063	rs2216880	—	Non coding transcript	T	0.0566	0.0733	-0.72	5.38e-09
2	223216936	rs10804318	—	Intergenic	G	0.066	0.1548	-0.72	5.35e-09
3	172954905	rs12636168	SPATA16	Intron	A	0.066	0.1038	-0.69	2.91e-08
4	140384440	rs75311634	SCOC	3’UTR	G	0.066	0.059	-0.75	2.46e-10
5	34757561	rs17521570	RAI14	Missense (p.Ala47Thr)	A	0.0566	0.1137	-0.71	7.57e-09
5	153515849	rs512983	GRIA1	Intron	T	0.066	0.1418	-0.69	2.23e-08
5	155710232	rs4532407	—	Intergenic	G	0.0566	0.0778	-0.75	5.17e-10
7	46032526	rs7780838	LOC102723446	Regulatory region	T	0.0566	0.083	-0.7	1.28e-08
7	46077124	rs6968126	—	Intergenic	A	0.0566	0.092	-0.7	1.28e-08
9	101711604	rs2485530	GRIN3A	Intron	T	0.0566	0.0637	-0.69	2.52e-08
10	133345696	rs2864417	ZNF511	Intron	G	0.0566	0.033	-0.7	1.38e-08
13	26887478	rs9551336	—	Intergenic	G	0.0566	0.0849	-0.7	1.2e-08
16	53446200	rs4784311	RBL2	Intron	T	0.0566	0.1232	-0.73	1.38e-09
18	12809341	rs1893217	PTPN2	Intron	G	0.0566	0.0719	-0.69	2.25e-08
21	23952620	rs9977556	—	Regulatory region	C	0.0566	0.1097	-0.69	2.64e-08
SNPs correlated with Red Module
Chr	Base-pair position	SNP	Overlapped gene	Annotation	MA	MAF	MAF gnomAD	R2	p
1	4481330	rs11799990	—	Non coding transcript	C	0.0566	0.1014	-0.71	9.07e-09
1	66871602	rs1280338	DNAI4	Intron	A	0.0566	0.0837	-0.75	2.93e-10
2	37473643	rs6544081	LOC105374464	Non coding transcript	G	0.0755	0.1085	-0.7	1.59e-08
2	42917816	rs11682091	—	Regulatory region	C	0.066	0.1073	-0.7	1.16e-08
2	44210078	rs6730278	PPM1B	Intron	A	0.0566	0.117	-0.69	2.68e-08
2	45968735	rs2711303	PRKCE	Intron	T	0.0566	0.1303	-0.69	3.72e-08
2	66075739	rs10496131	LOC105369168	Non coding transcript	A	0.0566	0.0991	-0.7	1.17e-08
2	115416220	rs843393	DPP10	Intron	A	0.0566	0.0521	-0.7	1.58e-08
2	224819449	rs7572725	DOCK10	Synonymous	G	0.0566	0.1051	-0.69	2.81e-08
3	163605240	rs4855274	—	Intergenic	A	0.0566	0.0519	-0.72	3.42e-09
4	10903060	rs2904192	—	Intergenic	G	0.066	0.0859	-0.7	1.85e-08
4	162469697	rs17462361	—	Intergenic	A	0.066	0.1185	-0.69	2.54e-08
5	97608167	rs990698	LINC01340	Non coding transcript	T	0.0566	0.0995	-0.69	2.32e-08
5	97624424	rs10515257	LINC01340	Non coding transcript	C	0.0566	0.1002	-0.69	2.32e-08
5	172315288	rs7715800	—	Regulatory region	T	0.0566	0.0649	-0.7	1.24e-08
6	24127032	rs74293212	NRSN1	Intron	A	0.0566	0.0875	-0.7	1.61e-08
6	30854636	rs3095345	—	Intergenic	T	0.0566	0.0967	-0.7	1.28e-08
6	97292775	rs17057619	—	Non coding transcript	G	0.0566	0.0389	-0.7	1.42e-08
7	99866195	rs17161983	CYP3A43	Downstream gene	G	0.0566	0.0354	-0.7	1.59e-08
7	99876178	rs73403577	OR2AE1	Missense (p.Ser286Pro)	G	0.0566	0.0398	-0.7	1.59e-08
7	99876384	rs60737583	OR2AE1	Missense (p.Tyr217Cys)	C	0.0566	0.04	-0.7	1.59e-08
7	99876520	rs114518763	OR2AE1	Missense (p.Arg172Trp)	A	0.0566	0.0343	-0.7	1.59e-08
7	99876535	rs115450325	OR2AE1	Missense (p.Pro167Thr)	T	0.0566	0.0321	-0.7	1.59e-08
7	143732095	rs73154270	TCAF2P1	Downstream gene	T	0.0566	0.0437	-0.69	2.18e-08
8	1292337	rs760179	DLGAP2	Intron	G	0.066	0.1528	-0.74	9.48e-10
8	1334677	rs11778654	DLGAP2	Intron	C	0.066	0.1229	-0.69	2.16e-08
8	8579613	rs10099072	RN7SL178P	Downstream gene	C	0.0566	0.1392	-0.7	1.89e-08
8	75503254	rs1380692	HNF4G	Intron	G	0.0566	0.1498	-0.69	2.26e-08
8	95394568	rs3133749	C8orf37-AS1	Non coding transcript	A	0.0566	0.0981	-0.74	6.85e-10
9	32899809	rs4879635	APTX	Intron	A	0.0755	0.112	-0.69	2.95e-08
9	96409349	rs10820564	ZNF367	Intron	A	0.066	0.1061	-0.76	1.66e-10
9	96426973	rs10820598	—	Intergenic	G	0.0769	0.1229	-0.72	5.18e-09
9	96488181	rs7030316	HABP4	Synonymous	T	0.0755	0.097	-0.72	5.18e-09
9	96500014	rs7871404	CDC14B	Intron	G	0.0755	0.1229	-0.72	5.18e-09
9	114358400	rs7866925	AKNA	Intron	T	0.0566	0.1651	-0.68	4.46e-08
10	55990954	rs1874155	—	Intergenic	G	0.0566	0.0912	-0.75	4.96e-10
10	75797729	rs75160293	LRMDA	Intron	T	0.0566	0.0675	-0.71	1e-08
13	56909229	rs9591778	—	Intergenic	G	0.0566	0.0757	-0.69	3.56e-08
13	90125820	rs1491016	—	Intergenic	A	0.0566	0.1312	-0.69	3.04e-08
13	90149707	rs992190	—	Intergenic	T	0.0566	0.1545	-0.69	3.04e-08
14	51561058	rs17586183	FRMD6-AS2	Intron	G	0.0566	0.0991	-0.7	1.59e-08
14	75280415	rs1063169	FOS	Intron	T	0.066	0.0908	-0.69	3.14e-08
15	40157612	rs55940969	BUB1B	Upstream gene	T	0.0566	0.0743	-0.71	1.07e-08
15	59450811	rs8029746	FAM81A	Intron	A	0.066	0.1651	-0.68	4.92e-08
15	59453523	rs8025789	FAM81A	Intron	A	0.066	0.1415	-0.73	2.49e-09
16	287691	rs34665498	AXIN1	3’UTR	T	0.0566	0.0861	-0.68	4.19e-08
17	5696705	rs1468636	—	Downstream gene	T	0.0566	0.1002	-0.74	5.56e-10
19	32510840	rs6510250	—	Intergenic	C	0.0566	0.0851	-0.75	2.72e-10
19	32514997	rs10408355	—	Intergenic	T	0.0566	0.1154	-0.75	2.72e-10
20	44075848	rs16988687	—	Intergenic	C	0.0566	0.0898	-0.73	2.43e-09
20	44216102	rs4812796	OSER1-DT	Intron	G	0.0566	0.0887	-0.69	3.05e-08
20	60784474	rs941694	—	Intergenic	G	0.0566	0.1026	-0.71	8.95e-09
SNPs correlated with Black Module
Chr	Base-pair position	SNP	Overlapped gene	Annotation	MA	MAF	MAF gnomAD	R2	p
1	113276758	rs736202	—	Regulatory region	T	0.0566	0.0448	-0.69	2.16e-08
1	207103034	rs11120211	C4BPA	Upstream gene	A	0.0566	0.0625	-0.69	2.7e-08
1	207668589	rs12567945	CR1L	Intron	C	0.0566	0.059	-0.7	1.43e-08
1	207683909	rs3085	CR1L	Missense (p.Ile139Val)	G	0.0566	0.0535	-0.7	1.43e-08
2	7961206	rs7597307	LINC00298	Non coding transcript	C	0.0566	0.0887	-0.69	3.28e-08
3	108105214	rs162064	—	Intergenic	G	0.0566	0.1792	-0.69	3.56e-08
5	146386611	rs879943	—	Intergenic	G	0.0566	0.0943	-0.69	2.75e-08
6	10756495	rs72821581	TMEM14B	Missense (p.Arg108Cys)	T	0.0566	0.0002	-0.74	7.22e-10
6	29868686	rs1611635	—	Non coding transcript	T	0.0566	0.0675	-0.71	8.81e-09
6	30012020	rs356971	ZNRD1ASP	Non coding transcript	G	0.0566	0.079	-0.71	8.81e-09
6	30020865	rs3129012	ZNRD1ASP	Non coding transcript	A	0.0566	0.0712	-0.71	8.81e-09
6	41960644	rs9349206	CCND3	Intron	A	0.0755	0.1888	-0.71	6.38e-09
6	138781229	rs6927344	CCDC28A	Intron	C	0.0566	0.0333	-0.7	2e-08
7	92724018	rs10234981	CDK6	Intron	C	0.0566	0.0928	-0.7	1.53e-08
7	99521178	rs11761528	ZKSCAN5	Intron	T	0.0566	0.0845	-0.74	7.09e-10
7	105985118	rs6980139	CDHR3	Intron	T	0.066	0.0677	-0.7	1.9e-08
8	134093964	rs7012570	—	Intergenic	T	0.0566	0.2663	-0.74	9.05e-10
9	33956621	rs7869836	UBAP2	Intron	A	0.066	0.0889	-0.69	2.97e-08
9	38190819	rs4878763	—	Intergenic	G	0.0566	0.1288	-0.69	2.38e-08
9	125023678	rs7857443	SCAI	Intron	G	0.0566	0.1587	-0.74	7.47e-10
10	15901347	rs11253684	—	Intergenic	A	0.066	0.1175	-0.69	3.06e-08
10	91986663	rs11819184	BTAF1	Intron	G	0.0566	0.1371	-0.7	1.11e-08
10	100647416	rs7068072	—	Intergenic	T	0.0566	0.1014	-0.7	1.48e-08
10	107608386	rs10884481	—	Intergenic	G	0.066	0.1464	-0.68	4.55e-08
11	29160912	rs617346	—	Non coding transcript	C	0.0566	0.0908	-0.7	1.54e-08
11	47507485	rs17726787	CELF1	Intron	A	0.0566	0.0723	-0.69	4.05e-08
11	57248458	rs17151797	—	Intergenic	G	0.0566	0.0532	-0.71	8.67e-09
13	67193281	rs9564380	PCDH9	Intron	C	0.0566	0.0972	-0.7	1.86e-08
13	103642428	rs1331523	—	Intergenic	G	0.0566	0.0957	-0.7	1.31e-08
14	92880101	rs17748637	—	Intergenic	T	0.0566	0.1351	-0.7	1.74e-08
14	94469773	rs45438398	SERPINA9	Missense (p.Pro41Leu)	A	0.0566	0.1008	-0.75	3.82e-10
14	98154677	rs17096531	—	Non coding transcript	A	0.0566	0.1561	-0.74	1.14e-09
18	4752817	rs4797183	—	Intergenic	C	0.0566	0.1311	-0.69	2.57e-08
18	8454503	rs10502370	—	Intergenic	C	0.0566	0.1219	-0.7	1.41e-08
19	401907	rs116918090	C2CD4C	Downstream gene	A	0.0566	0.1696	-0.69	3.27e-08
19	48098255	rs11564538	PLA2G4C	Missense (p.Pro161Leu)	A	0.066	0.0432	-0.73	1.94e-09
20	42423496	rs6030215	PTPRT	Intron	C	0.0566	0.1005	-0.69	2.32e-08
20	42436876	rs6030238	PTPRT	Intron	A	0.0566	0.1274	-0.69	2.32e-08
20	48234518	rs927150	—	Intergenic	A	0.0566	0.1173	-0.69	2.4e-08
20	50672690	rs6020677	RIPOR3	Intron	G	0.0566	0.0946	-0.76	2.35e-10
20	50695364	rs6096066	RIPOR3	Upstream gene	G	0.0566	0.1114	-0.76	2.35e-10
SNPs correlated with Pink Module
Chr	Base-pair position	SNP	Overlapped gene	Annotation	MA	MAF	MAF gnomAD	R2	p
1	12629686	rs12070206	—	Intergenic	A	0.066	0.0802	-0.7	1.76e-08
1	14854598	rs114069881	KAZN	Intron	T	0.0566	0.0283	-0.71	6.42e-09
1	220493812	rs13376101	—	Intergenic	C	0.0566	0.0544	-0.68	4.25e-08
3	145569585	rs2695775	—	Intergenic	A	0.0755	0.0979	-0.68	4.46e-08
6	23202388	rs75395008	—	Regulatory region	A	0.0566	0.0472	-0.74	6.64e-10
6	31705659	rs9267546	LY6G6F	Upstream gene	A	0.0566	0.1085	-0.7	1.36e-08
6	31707724	rs9267547	LY6G6F	Missense (p.Ala107Thr)	A	0.0566	0.1023	-0.7	1.36e-08
6	97071111	rs9374329	KLHL32	Intron	A	0.066	0.0566	-0.72	4.86e-09
6	162253061	rs6921358	PRKN	Intron	T	0.0566	0.13	-0.76	2.37e-10
9	82094111	rs9886873	LOC105376107	Non coding transcript	C	0.066	0.0519	-0.71	9.58e-09
11	81143332	rs1357339	—	Intergenic	A	0.0566	0.081	-0.74	5.51e-10
12	75162474	rs1458621	KCNC2	Intron	C	0.0566	0.1202	-0.69	3.72e-08
14	23792010	rs11622700	RN7SKP205	Non coding transcript	C	0.0566	0.1288	-0.69	2.66e-08
14	23794735	rs11626329	RN7SKP205	Downstream gene	C	0.0566	0.1206	-0.69	3.36e-08
16	67284339	rs8044843	PLEKHG4	Missense (p.Asp525Gly)	G	0.0566	0.1124	-0.76	1.81e-10
16	67356545	rs11859352	LRRC36	Intron	G	0.0566	0.1256	-0.76	1.81e-10
17	896607	rs2114	NXN	Intron	A	0.0566	0.1663	-0.69	3.7e-08
18	14146360	rs8097141	—	Non coding transcript	G	0.0566	0.1031	-0.77	9.32e-11
18	55748146	rs4800995	—	Non coding transcript	A	0.0566	0.1191	-0.72	4.04e-09
22	47160588	rs754890	TBC1D22A	Intron	A	0.0566	0.1344	-0.71	1.02e-08
